# Supplementary material for: Antioxidant status of rats’ blood and liver affected by sodium selenite and selenium nanoparticles
Source: PeerJ. 2018 May 28;6:e4862. doi: 10.7717/peerj.4862 (PMC5978387; doi:10.7717/peerj.4862)
Supplement: Supplemental Information 1 [file peerj-06-4862-s001.xlsx]

## Sheet: Liver
							uM	ug
		Metoda: Gradient 4_98 31min GSH					2.9635	9.643
		Injection method: 20ul_40C_Flush					1.2257	2.0007
									Taken into account the dilution of 10% TFA in 1: 1 ratio								Taken into account the dilution of 10% TFA in 1: 1 ratio
GROUP	Sample	Skupiny potkanů	Označení vzorku	Sample weight (g)	Area GSH_1 (μC)	Area GSH_2 (μC)	Area GSH_3 (μC)	GSH (µM/ml)	GSH (μM/ml)	GSH (μM/L sample)	GSH (nM/L sample)	GSH (nM/g sample)	Area GSSG_1 (μC)	Area GSSG_2 (μC)	Area GSSG_3 (μC)	GSSG (µM/ml)	GSSG (μM/ml)	GSSG (μM/L sample)	GSSG (nM/L sample)	GSSG (nM/g sample)
Control	1	KONTROLNÍ SKUPINA	A1	2.046	2033.64	1886.73	1885.17	653.005	1306.01	1.30601e+06	1306.01	638.323	145.67	141.976	166.679	123.555	247.11	247110	247.11	120.777
	2		A2	2.061	2014.24	1838.21	1844.15	640.751	1281.5	1.2815e+06	1281.5	621.787	374.686	304.246	300.624	266.394	532.787	532787	532.787	258.509
	3		A3	2.038	2001.22	1894.7	1806.12	641.363	1282.73	1.28273e+06	1282.73	629.405	134.813	132.383	123.901	106.36	212.72	212720	212.72	104.377
	4		A4	2.017	1982.66	1862.82	1817.46	636.965	1273.93	1.27393e+06	1273.93	631.597	261.605	226.003	199.745	186.928	373.856	373856	373.856	185.353
	5		A5	2.064	1980.38	1893.78	1894.67	648.876	1297.75	1.29775e+06	1297.75	628.756	215.523	191.19	191.629	162.721	325.442	325442	325.442	157.676
Se-49	21		D5	2.006	2009.79	1942.18	1929.16	661.507	1323.01	1.32301e+06	1323.01	659.529	243.305	233.736	237.125	194.22	388.44	388440	388.44	193.639
	22	Zn NTA	E1	2.021	1996.29	1899.38	1905.2	652.48	1304.96	1.30496e+06	1304.96	645.7	127.656	125.787	128.116	103.766	207.533	207533	207.533	102.688
	23		E2	2.028	1935.09	1869.28	1863.61	637.532	1275.06	1.27506e+06	1275.06	628.73	104.029	107.389	108.929	87.1195	174.239	174239	174.239	85.9166
	24		E3	2.074	1960.13	1848.53	1841.13	635.486	1270.97	1.27097e+06	1270.97	612.812	76.6579	76.4176	79.0844	63.1367	126.273	126273	126.273	60.884
	25		E4	2.028	1992.9	1900.17	1888.63	650.323	1300.65	1.30065e+06	1300.65	641.345	129.548	120.736	122.31	101.328	202.656	202656	202.656	99.9292
Se-100	26			2.03	2042.84	1944.75	1937.67	666.471	1332.94	1.33294e+06	1332.94	656.622	192.44	188.338	190.382	155.329	310.658	310658	310.658	153.033
	27			2.032	2004.03	1881.61	1884.36	649.007	1298.01	1.29801e+06	1298.01	638.787	145.405	146.361	148.562	119.749	239.497	239497	239.497	117.863
	28			2.034	1997.37	1890.51	1890.11	649.906	1299.81	1.29981e+06	1299.81	639.042	121.402	120.974	122.165	99.1382	198.276	198276	198.276	97.481
	29			2.024	1986.15	1840.91	1831.89	636.517	1273.03	1.27303e+06	1273.03	628.969	118.495	114.242	115.971	94.8323	189.665	189665	189.665	93.7078
	30			2.013	2006.31	1889.12	1892.05	650.974	1301.95	1.30195e+06	1301.95	646.77	156.591	151.953	153.617	125.686	251.373	251373	251.373	124.875
Na2SeO3	31			1.994	1932.55	1794.34	1793.16	620.893	1241.79	1.24179e+06	1241.79	622.761	101.957	94.2524	96.5153	79.6075	159.215	159215	159.215	79.847
	32			2.042	1961.29	1861.74	1859.25	639.141	1278.28	1.27828e+06	1278.28	625.995	212.696	194.059	197.062	164.21	328.42	328420	328.42	160.833
	33			2.04	1961.5	1816.84	1824.96	630.257	1260.51	1.26051e+06	1260.51	617.899	158.224	136.35	136.602	117.26	234.52	234520	234.52	114.961
	34			2.003	1847.94	1774.74	1777.46	607.406	1214.81	1.21481e+06	1214.81	606.496	101.368	98.079	99.6094	81.3294	162.659	162659	162.659	81.2076
	35			2.043	1969.95	1842.45	1834.65	635.178	1270.36	1.27036e+06	1270.36	621.809	176.71	173.164	175.968	143.005	286.009	286009	286.009	139.995

## Sheet: Blood
				2.9635
				1.2257
GROUP	Sample	Skupiny potkanů	Označení vzorku	Area GSH_1 (μC)	Area GSH_2 (μC)	Area GSH_3 (μC)	GSH (µM/200 µl)	GSH (μM/ml sample)	GSH (μM/L sample)	GSH (nM/L sample)	Area GSSG_1 (μC)	Area GSSG_2 (μC)	Area GSSG_3 (μC)	GSSG (µM/ 200 µl)	GSSG (uM/ml sample)	GSSG (μM/L sample)	GSSG (nM/L sample)
Control	1	KONTROLNÍ SKUPINA	A1	320.143	237.529	234.087	89.0567	35.6227	35622.7	35.6227	19.7447	17.1814	20.5681	15.6357	6.2543	6254.3	6.2543
	2		A2	236.052	181.851	180.007	67.2527	26.9011	26901.1	26.9011	6.39383	6.88572	9.00525	6.06043	2.42417	2424.17	2.42417
	3		A3	191.609	153.591	149.835	55.6813	22.2725	22272.5	22.2725	5.62223	5.84118	6.97795	5.01519	2.00608	2006.08	2.00608
	4		A4	252.213	175.369	198.835	70.4591	28.1837	28183.7	28.1837	0.58652	3.20393	4.88666	2.35977	0.943908	943.908	0.943908
	5		A5	205.4	134.19	165.873	56.8543	22.7417	22741.7	22.7417	7.20063	6.90136	9.29675	6.36337	2.54535	2545.35	2.54535
Se-49	21		D5	75.2668	73.8394	65.2628	24.1121	9.64486	9644.86	9.64486	14.736	15.9384	15.5343	12.5666	5.02665	5026.65	5.02665
	22	Zn NTA	E1	169.619	168.252	145.346	54.3521	21.7408	21740.8	21.7408	19.4879	24.4914	21.8743	17.9091	7.16365	7163.65	7.16365
	23		E2	30.8885	30.7915	26.8288	9.95544	3.98217	3982.17	3.98217	6.65673	6.70207	6.17709	5.31285	2.12514	2125.14	2.12514
	24		E3	73.782	69.5032	61.174	22.9975	9.199	9199	9.199	11.6628	13.7985	11.7178	10.111	4.04439	4044.39	4.04439
	25		E4	82.5036	81.3068	67.7443	26.0452	10.4181	10418.1	10.4181	8.49484	10.2652	8.71031	7.47066	2.98826	2988.26	2.98826
Se-100	26		E5	108.148	99.972	93.0156	33.8716	13.5486	13548.6	13.5486	13.919	16.4793	16.1528	12.6597	5.06389	5063.89	5.06389
	27			24.809	22.9732	20.9656	7.73273	3.09309	3093.09	3.09309	7.20177	7.57139	7.07715	5.94227	2.37691	2376.91	2.37691
	28			81.5344	80.0765	73.3888	26.4327	10.5731	10573.1	10.5731	6.75146	7.66186	7.92603	6.07526	2.43011	2430.11	2.43011
	29			24.1985	23.2971	18.9458	7.4733	2.98932	2989.32	2.98932	6.89168	8.15407	5.75465	5.65674	2.2627	2262.7	2.2627
	30			58.7586	54.6166	46.1608	17.9445	7.17782	7177.82	7.17782	12.4002	14.9736	13.1412	11.0182	4.40728	4407.28	4.40728
Na2SeO3	31			2.02842	2.16145	1.78365	0.671899	0.26876	268.76	0.26876	4.02661	3.79287	4.24244	3.28028	1.31211	1312.11	1.31211
	32			113.973	116.176	116.267	38.9647	15.5859	15585.9	15.5859	20.7989	22.4444	24.5439	18.435	7.37398	7373.98	7.37398
	33			81.7879	76.693	74.0499	26.155	10.462	10462	10.462	14.6918	15.9709	16.3623	12.7886	5.11544	5115.44	5.11544
	34			82.6613	73.7911	64.7972	24.8861	9.95443	9954.43	9.95443	7.90219	8.19333	8.12367	6.58649	2.6346	2634.6	2.6346
	35			68.9417	67.4055	63.8506	22.5182	9.00727	9007.27	9.00727	12.359	14.4722	14.1335	11.1405	4.4562	4456.2	4.4562

## Sheet: Selenium
Liver									Blood
Sample	GROUP	Sample weight (g)	µg/l	after dilution(µg/l)	mg/kg	relative deviation standard (%)	Average		Sample	GROUP	Sample weight (g)	µg/l	after dilution(µg/l)	mg/kg	relative deviation standard (%)	Average
1	Control	0.2888	3.46	34.6	119.806	2.21	96.722		1	Control	0.4957	7.35	73.5	148.275	4.95	138.95
2		0.289	1.95	19.5	67.474	3.25			2		0.474	6.3	63	132.911	5.2
3		0.2814	3.43	34.3	121.891	3.65			3		0.4927	7.04	70.4	142.886	4.3
4		0.2912	3.17	31.7	108.86	1.3			4		0.4985	6.21	62.1	124.574	3.59
5		0.2882	1.89	18.9	65.5795	4.21			5		0.4839	7.07	70.7	146.105	3.44
21	Se-49	0.2858	3.27	32.7	114.416	5.01	125.399		21	Se-49	0.4736	8.37	83.7	176.731	5	164.021
22		0.2809	4.05	40.5	144.179	4.65			22		0.4898	11	110	224.581	3.65
23		0.2825	3.95	39.5	139.823	3.26			23		0.4788	10.49	104.9	219.089	2.51
24		0.2816	3.04	30.4	107.955	3.15			24		0.3841	7.4	37	96.3291	4.11
25		0.2968	3.58	35.8	120.62	3.6			25		0.3855	7.97	39.85	103.372	4.89
26	Se-100	0.2821	3.39	33.9	120.17	2.54	167.521		26	Se-100	0.4599	10.31	103.1	224.179	3.66	227.855
27		0.2837	6.2	62	218.541	3.65			27		0.3236	9.5	95	293.572	3.12
28		0.2915	6.9	69	236.707	2.9			28		0.489	13.1	131	267.894	4.69
29		0.2867	3.57	35.7	124.52	4.9			29		0.4958	7.3	73	147.237	3.5
30		0.2862	3.94	39.4	137.666	4.42			30		0.485	10.01	100.1	206.392	4.12
31	Na2SeO3	0.2928	3.74	37.4	127.732	2.58	179.214		31	Na2SeO3	0.4205	22.53	225.3	535.791	3.15	472.684
32		0.2943	2.7	27	91.7431	2.84			32		0.4059	20.69	206.9	509.731	2.88
33		0.2833	5.22	52.2	184.257	3.47			33		0.4581	21.17	211.7	462.126	4.85
34		0.2852	9.52	95.2	333.801	3.8			34		0.4138	18.3	183	442.243	5.02
35		0.287	4.55	45.5	158.537	3.48			35		0.4996	20.66	206.6	413.531	4.89
BLANK Ø			< LOD						BLANK Ø		< LOD

## Sheet: DLS
X Number	MAN-81
0.4	0			Size distibuton by number
0.463	0
0.536	0			Se 46				Se 100
0.621	0
0.719	0
0.833	0
0.965	0
1.117	0
1.294	0
1.499	0
1.736	0
2.01	0
2.328	0
2.696	0
3.122	0		Diametr(d.nm)	Number(Percentage) (%)				Diametr(d.nm)	Number(Percentage) (%)
3.615	0		21	0				29	0
4.187	0		24	0.26				30	0.26
4.849	0		28	1.523				32	1.523
5.615	0		59	4.259				55	4.259
6.503	0		79	7.876				79	7.876
7.531	0		62	11.215				62	11.215
8.721	0		65	13.373				65	13.373
10.1	0		75	13.982				75	13.982
11.696	0		80	13.143				80	13.143
13.545	0		102	11.252				102	11.252
15.686	0		106	10.365				106	8.814
18.166	0		110	9.814				110	6.299
21.037	0		112	7.299				112	4.061
24.363	0		122	4.061				122	2.309
28.214	0		125	0.101				150	1.108
32.674	0							170	0.413
37.84	0
43.821	0
50.748	0
58.771	0
68.061	0
78.82	0
91.28	0
105.709	0
122.42	0
141.772	0
164.183	0
190.137	0
220.194	0
255.002	0
295.312	0
341.995	0
396.058	0
458.666	0
531.172	0
615.139	0.26
712.379	1.523
824.992	4.259
955.406	7.876
1106.43	11.215
1281.34	13.373
1483.89	13.982
1718.47	13.143
1990.12	11.252
2304.72	8.814
2669.04	6.299
3090.96	4.061
3579.58	2.309
4145.44	1.108
4800.75	0.413
5559.64	0.101
6438.51	0.011
7456.3	0
8634.99	0
10000	0
